# Supplementary material for: GPR143-Associated Ocular Albinism in a Hispanic Family and Review of the Literature
Source: Genes (Basel). 2025 Jul 30;16(8):911. doi: 10.3390/genes16080911 (PMC12385408; doi:10.3390/genes16080911)
Supplement: Supplementary file 1 [file genes-16-00911-s001.zip]

Archive with 1 entries (1 files):
- genes-3754796-supplementary.xlsx
