# Supplementary material for: GPR143-Associated Ocular Albinism in a Hispanic Family and Review of the Literature
Source: Genes (Basel). 2025 Jul 30;16(8):911. doi: 10.3390/genes16080911 (PMC12385408; doi:10.3390/genes16080911)
Supplement: Supplementary file 1 [file genes-16-00911-s001.zip › genes-3754796-supplementary.xlsx]

## Sheet: Sheet2
Report of GPR143 Variant	Demographics	Gender	cDNA Variant	Protein Change	Variant Type	Exon/Intron	Visual Acuity.	Reduced Visual Acuity	Nystagmus	Iris Hypopigmentation	Fundus hypopigmentation	Foveal Hypoplasia	Other Ocular Findings/Notes	ACMG Classification	Citations
Xu 2023	Asian (Chinese)	Male	c.1A>G	p.Met1Val	missense	Exon 1		1/1 patient	1/1 patient	1/1 patient	1/1 patient	1/1 patient
Chan 2021	Black (UK)	Male	c.11C>G	p.Pro4Arg	missense	Exon 1	0.7	1/1 patient	1/1 patient			1/1 patient
Bassi 2001	Netherlands		c.13C>T	p.Arg5Cys	missense	Exon 1
Jia 2017	Asian (Chinese)	Male	c.17T>C	p. Leu6Pro	missense	Exon 1		1/1 patient	1/1 patient	unclear in paper	1/1 patient	1/1 patient
Zhong 2021	Asian (Chinese)	Male	c.21_22insG	p.Thr8Aspfs*93	frameshift	Exon 1	0.7	1/1 patient	1/1 patient	1/1 patient	1/1 patient	1/1 patient
Han 2014	Asian (Chinese)	Male	c.43_50dup	p.Leu20ProfsX25	frameshift	Exon 1	0.5	1/1 patient	1/1 patient	0/1 patient	1/1 patient	1/1 patient
Schiaffino 1995	Netherlands		c.104G>A	p.Gly35Asp	missense	Exon 1
Rosenberg 1998	Danish	Male	c.104G>A	p.Gly35Asp	missense	Exon 1	0.7, 0.7, 0.7	3/3 patients	3/3 patients	3/3 patients
Rosenberg 1998	Danish	Male	c.116T>G	p.Leu39Arg	missense	Exon 1	0.5, 0.6	2/2 patients	2/2 patients	2/2 patients
Bassi 2001	France		c.151_157del	p.Arg52Profs*33	frameshift	Exon 1
Xu 2023	Asian (Chinese)	Male	c.162_198del	p.Ala55Argfs*20	frameshift	Exon 1		1/1 patient	1/1 patient	0/1 patient	1/1 patient	1/1 patient
Rudolph 2001	Germany	Male	c.165_193del	p.Pro57Leufs*34	frameshift	Exon 1		3/3 patients	3/3 patients	1/1 patient	1/1 patient	1/1 patient
Bassi 2001	Netherlands		c.175delT	p.Ser59Profs*28	frameshift	Exon 1
Xu 2023	Asian (Chinese)	Male	c.178_179ins	p.Pro60Argfs*43	frameshift	Exon 1		1/1 patient	1/1 patient	1/1 patient	1/1 patient	1/1 patient
Bassi 2001	United States		c.180_181insC	p.Ala61Argfs*40	frameshift	Exon 1
Jiang 2019	Asian (Chinese)	Male	c.208_218del	p.Ile70Cysfs*27	frameshift	Exon 2	0.7	2/2 patients	2/2 patients	2/2 patients	0/2 patients	2/2 patients
Schiaffino 1995	Netherlands		c.215_230del	p.Arg72Profs*10	frameshift	Exon 1
Schnur 1998			c.215_230del	p.Arg72Profs*10	frameshift	Exon 1
Jia 2017	Asian (Chinese)	Male	c.215_216 insCGCTGC	p.71‑72insAA	frameshift	Exon 1		1/1 patient	1/1 patient	unclear in paper	1/1 patient	1/1 patient
Zhong 2021	Asian (Chinese)	Male	c.232G>A	p.Asp78Asn	missense	Exon 1	0.5	1/1 patient	1/1 patient	1/1 patient	1/1 patient	1/1 patient
Bassi 2001	Italy		c.232G>A	p.Asp78Asn	missense	Exon 1
Rosenberg 1998	Danish	Male	c.233A>T	p.Asp78Val	missense	Exon 1	0.5	1/1 patient	2/2 patients	2/2 patients
Fang 2008	Asian (Chinese)	Male	c.238_240delCTC	p.Leu80del	frameshift	Exon 1	1, 0.7	2/2 patients	2/2 patients	2/2 patients		1/2 patients
Schnur 1998			c.250G>C	p.Gly84Arg	missense	Exon 1
Zhong 2021	Asian (Chinese)	Male	c.250+1G>A		splicing	Intron 1	0.5, 0.7	2/2 patients	2/2 patients	2/2 patients	2/2 patients	1/1 patient
Schnur 1998	White		c.250-1G>C		splicing	Intron 1
Jiang 2019	Asian (Chinese)	Male	c.251G>A	p.Gly84Asp	missense	Exon 2	1, 0.7	2/2 patients	2/2 patients	2/2 patients	0/2 patients	2/2 patients
Schiaffino 1995	Netherlands		c.251G>A	p.Gly84Asp	missense	Exon 2
Camand 2003	French	Male	c.251G>A	p.Gly84Asp	missense	Exon 2		1/1 patient
Liu 2007	Asian (Chinese)	Male	c.266C>T	p.Ser89Phe	missense	Exon 2	0.4, 0.3, 1, 0.3, 1	5/5 patients	5/5 patients		4/5 patients	4/5 patients
Zou 2016	Asian (Chinese)	Male	c.276G>A	p.Trp92*	nonsense	Exon 2		1/1 patient	1/1 patient	0/1 patient	1/1 patient	1/1 patient
Peng 2009	Asian (Chinese)	Male	c.291_309dup	p.Asp104Phefs*3	frameshift	Exon 2		3/3 patients	3/3 patients		2/3 patients
Oetting 2002	Southern France	Male	c.310delG	p.Asp104Ilefs*2	frameshift	Exon 2
Zou 2016	Asian (Chinese)	Male	c.333_360+14del42insCTT		frameshift	Exon 2			1/1 patient	0/1 patient	1/1 patient	1/1 patient
Jia 2017	Asian (Chinese)	Male	C.333G>A	p.Trp111*	nonsense	Exon 2		1/1 patient	1/1 patient	unclear in paper	1/1 patient	1/1 patient
Han 2014	Asian (Chinese)	Male/Female	C.333G>A	p.Trp111*	nonsense	Exon 2	0.7, 1, 0.5, 1, 0.5	5/5 patients	5/5 patients	0/5 patients	5/5 patients	5/5 patients	*2 homozygous females, 3 hemizygous males
Xu 2023	Asian (Chinese)	Male	c.346T>C	p.Cys116Arg	missense	Exon 2		1/1 patient	1/1 patient	0/1 patient	1/1 patient	1/1 patient
Schnur 1998			c.346T>C	p.Cys116Arg	missense	Exon 2
Bassi 2001	South Africa		c.347G>C	p.Cys116Ser	missense	Exon 2
Jia 2017	Asian (Chinese)	Male	c.353G>A	p.Gly118Glu	missense	Exon 2		1/1 patient	1/1 patient	unclear in paper	1/1 patient	1/1 patient
Fang 2008	Asian (Chinese)	Male	c.353G>A	p.Gly118Glu	missense	Exon 2	0.7	1/1 patient	1/1 patient	1/1 patient	1/1 patient	1/1 patient
Schnur 1998	White		c.353G>A	p.Gly118Glu	missense	Exon 2
Bassi 2001	Netherlands		c.353G>A	p.Gly118Glu	missense	Exon 2
Rosenberg 1998	Danish	Male	c.360G>A	p.Ala120=	synonymous	Exon 2	1	1/1 patient	0/1 patient	1/1 patient
Xu 2023	Asian (Chinese)	Male	c.360+1G>C		splicing	Intron 2		1/1 patient	1/1 patient	1/1 patient	1/1 patient	1/1 patient
Han 2014	Asian (Chinese)	Male	c.360+1G>C		splicing	Intron 2	1	1/1 patient	1/1 patient	0/1 patient	1/1 patient	1/1 patient
Gao 2019	Asian (Chinese)	Male	c.360+5G>T		splicing	Intron 2	0.9, 0.8, 0.9, 0.6, 0.6, 0.6, 0.6, 0.6, 0.7	9/9 patients	9/9 patients	8/9 patients	9/9 patients	9/9 patients	1/9 patients with choroidal coloboma
Podkrajšek 2012	White (Slovenia)	Male	c.360+5G>A		splicing	Intron 2	0.3, 0.1	2/2 patients	2/2 patients	2/2 patients
Schiaffino 1995	United Kingdom		c.360+5G>C		splicing	Intron 2
Bassi 2001	United States		c.371A>G	p.Gln124Arg	missense	Exon 3
Schnur 1998	White		c.397T>C	p.Trp133Arg	missense	Exon 3
Rosenberg 1998	Danish	Male	c.397T>A	p.Trp133Arg	missense	Exon 3	1, 1, 0.7, 1, 0.4, 0.6, 0.6	8/8 patients	8/8 patients	8/8 patients			* 2 families
Camand 2003	French	Male	c.401T>C	p.Leu134Pro	missense	Exon 3		1/1 patient
Schnur 1998			c.402delG	p.Cys136Alafs*9	frameshift	Exon 3
Schnur 1998	Black		c.413C>T	p.Ala138Val	missense	Exon 3
Schiaffino 1995	United States		c.445_446ins7	p.Ala149Xaafs*39	frameshift	Exon 3
Camand 2003	Canadian	Male	c.488G>A	p.Gly163Asp	missense	Exon 3		1/1 patient
Schnur 1998			c.455G>A	p.Ser152Asn	missense	Exon 3
Bassi 2001	Belgium		c.455+1G>C		splicing	Intron 3
Chan 2022	Other/Hispanic (USA)	Male	c.455+3 A>G		splicing	Intron 3			1/1 patient		1/1 patient
Sepulveda-Vazquez 2014	Other/Hispanic (Mexico)	Male	c.455+3 A>G (previously c.515+3A>G)		splicing	Intron 3		1/1 patient	2/2 patients	0/2 patients		2/2 patients	*these patients are not related
Montoya Delgado 2019	Other/Hispanic (Mexico)	Male	c.455+3 A>G		splicing	Intron 3	0.6	1/1 patient	1/1 patient	1/1 patient	1/1 patient	1/1 patient
Xu 2023	Asian (Chinese)	Male	c.488G>A	p.Gly163Asp	missense	Exon 4		1/1 patient	1/1 patient	1/1 patient	1/1 patient	1/1 patient
Pan 2016	Asian (Chinese)	Male	c.494C>A	p.Ala165Asp	missense	Exon 4			1/1 patient		1/1 patient
Rim 2017	Asian (Korean)	Male	c.514G>C	p.Gly172Arg	missense	Exon 4		1/1 patient	1/1 patient	0/1 patient	1/1 patient	1/1 patient
Schiaffino 1995	United Kingdom		c.518G>A	p.Ala173Asp	missense	Exon 5
Zhong 2021	Asian (Chinese)	Male	c.531C>G	p.Tyr177*	nonsense	Exon 5	0.7	1/1 patient	1/1 patient	1/1 patient	1/1 patient	1/1 patient
Zhong 2021	Asian (Chinese)	Male	c.560delG	p.Gly187Alafs*31	frameshift	Exon 5			1/1 patient	1/1 patient	1/1 patient
Micale 2009	White (Italian)	Male	c.564_565delCT	p.Glu205fsX168	frameshift	Exon 5			2/2 patients
Jung 2018	Asian (Korean)	Male	c.623C>A	p.Ala208Glu	missense	Exon 5		2/2 patients	0/1 patient	1/2 patients	2/2 patients	2/2 patients
Xu 2023	Asian (Chinese)	Male	c.628C>A	p.Pro210Thr	missense	Exon 5		1/1 patient	1/1 patient	0/1 patient	0/1 patient	1/1 patient
Xu 2023	Asian (Chinese)	Male	c.633_643del	p.Leu212Aspfs*10	frameshift	Exon 5		1/1 patient	1/1 patient	0/1 patient	1/1 patient	1/1 patient
Fang 2008	Asian (Chinese)	Male	c.658+1G>A		splicing	Intron 5			1/1 patient	1/1 patient	0/1 patients	1/1 patient
Hu 2011	Asian (Chinese)	Male	c.658+1G>T		splicing	Intron 5		5/5 patients	5/5 patients	5/5 patients	5/5 patients	5/5 patients
Jia 2017	Asian (Chinese)	Male	C.658+2T>G		splicing	Intron 5		1/1 patient	1/1 patient	unclear in paper	1/1 patient	1/1 patient
Han 2014	Asian (Chinese)	Male	c.659-1G>A		splicing	Intron 5	0.7	1/1 patient	1/1 patient	0/1 patient	1/1 patient	1/1 patient
Jiang 2019	Asian (Chinese)	Male	c.659-2A＞C		splicing	Intron 5	1, 0.7, 0.7	3/3 patients	3/3 patients	3/3 patients	0/3 patients	3/3 patients
Naruto 2015	Asian (Japanese)	Male	c.659-131 T > G		splicing	Intron 5	0.5	1/1 patient	2/2 patients	0/2 patients	2/2 patients	2/2 patients
Zhong 2021	Asian (Chinese)	Male	c.659-2A>G		splicing	Intron 5			1/1 patient		1/1 patient
Rim 2017	Asian (Korean)	Male	c.659-3C>G		splicing	Intron 5		1/1 patient	1/1 patient	0/1 patient	0/1 patient	1/1 patient
Bassi 2001	Netherlands	Male	c.677delG	p.Gly226Glufs*16	frameshift	Exon 6
Bassi 2001	Germany	Male	c.686G>T	p.Gly229Val	missense	Exon 6
Schnur 1998		Male	c.695C>A	p.Thr232Lys	missense	Exon 6
Zhong 2021	Asian (Chinese)	Male	c.703G>A	p.Glu235Lys	missense	Exon 6	1	1/1 patient	1/1 patient	1/1 patient	1/1 patient	1/1 patient
Podkrajšek 2012	White (Slovenia)	Male	c.703G>A	p.Glu235Lys	missense	Exon 6	0.2	1/1 patient	1/1 patient	1/1 patient
Han 2014	Asian (Chinese)	Male	c.703G>A	p.Gly235Lys	missense	Exon 6	0.5	1/1 patient	1/1 patient	0/1 patient	1/1 patient	1/1 patient
Rosenberg 1998	Danish	Male	c.703G>A	p.Glu233Lys	missense	Exon 6	0.7, 0.7	5/5 patients	5/5 patients	4/5 patients
Schnur 1998		Male	c.703G>C	p.Glu235Lys	missense	Exon 6
Bassi 2001	United States	Male	c.730A>G	p.Ile244Val	missense	Exon 6
Bassi 2001	United Kingdom	Male	c.733C>T	p.Arg245*	nonsense	Exon 6
Xu 2023	Asian (Chinese)	Male	c.733C>T	p.Arg245*	nonsense	Exon 6		1/1 patient	1/1 patient	0/1 patient	0/1 patient	1/1 patient
Camand 2003	Canadian	Male	c.733C>T	p.Arg245*	nonsense	Exon 6		2/2 patients
Schnur 1998		Male	c.733C>T	p.Arg245*	nonsense	Exon 6
Zhong 2021	Asian (Chinese)	Male	c.733C>T	p.Arg245*	nonsense	Exon 6	1, 0.5	2/2 patients	2/2 patients	2/2 patients	2/2 patients	1/1 patient	*2 patients not related
Jiang 2019	Asian (Chinese)	Male	c.733C>T	p.Arg245*	nonsense	Exon 6	1	1/1 patient	1/1 patient	1/1 patient	0/1 patient	1/1 patient
Kim 2016	Asian (Korean)	Male	c.733C>T	p.Arg245*	nonsense	Exon 7		1/1 patient	1/1 patient	1/1 patient	0/1 patient	1/1 patient
Bassi 2001	Germany	Male	c.782T>A	p.Ile261Asn	missense	Exon 7
Zou 2016	Asian (Chinese)	Male	c.793C>T	p.Arg265*	nonsense	Exon 7	0.8	1/1 patient	1/1 patient	1/1 patient	1/1 patient	1/1 patient
Yan 2012	Asian (Chinese)	Male	c.807T>A	p.Tyr269*	nonsense	Exon 7	1, 1, 0.7, 1	4/4 patient	4/4 patients	1/4 patients	3/4 patients	3/4 patients
Bassi 2001	Netherlands	Male	c.812A>G	p.Glu271Gly	missense	Exon 7
Zhong 2021	Asian (Chinese)	Male	c.844delA	p.Lys282Asnfs*17	frameshift	Exon 7	1	1/1 patient	1/1 patient	1/1 patient	1/1 patient	1/1 patient
Fang 2008	Asian (Chinese)	Male	c.849delT	p.Val284SerfsX15	frameshift	Exon 7	0.7, 0.6, 0.7, 0.7, 0.7, 1, 0.5, 0.9	7/7 patients	7/7 patients	2/7 patients	2/7 patients	7/7 patients
Bassi 2001	United States	Male	c.876G>T	p.Trp292Cys	missense	Exon 7
Bassi 2001	Germany	Male	c.876G>A	p.Trp292Ter	missense	Exon 7
Camand 2003	United Kingdom	Male	c.868_870delACC	deletion of Thr at 290	frameshift	Exon 7
Schiaffino 1995	United Kingdom	Male	c.874T>G	p.Trp292Gly	missense	Exon 7
De Silva 2021	Unknown (UK)	Male	c.874T>G	p.Trp292Gly	missense	Exon 7		1/1 patient			1/1 patient	1/1 patient
Camand 2003	Canadian	Male	c.853A>T	p.Arg285*	nonsense	Exon 7		1/1 patient
Podkrajšek 2012	White (Slovenia)	Male	c.886G>A	p.Gly296Arg	missense	Exon 7	0.2	1/1 patient	1/1 patient	1/1 patient
Bassi 2001	South Africa	Male	c.885+1G>A		splicing	Intron 7
Zhong 2021	Asian (Chinese)	Male	c.885+1G>T		splicing	Intron 7	0.7	1/1 patient	1/1 patient	1/1 patient	1/1 patient	1/1 patient
Xu 2023	Asian (Chinese)	Male	c.886-2A>G		splicing	Intron 7		1/1 patient	1/1 patient	1/1 patient	1/1 patient	1/1 patient
Xu 2023	Asian (Chinese)	Male	c.899C>T	p.Pro300Leu	missense	Exon 8		1/1 patient	1/1 patient	0/1 patient	1/1 patient	1/1 patient
Bassi 2001	Netherlands	Male	c.933_934insCG	p.Gly312Argfs*22	frameshift	Exon 8
Mao 2021	Asian (Chinese)	Male	c.939G>A	p.Trp313*	nonsense	Exon 8	0.8	6/6 patients			6/6 patients	6/6 patients
Wang 2009	Asian (Chinese)	Male	c.943G>T	p.Gly315*	nonsense	Exon 8			1/1 patient	1/1 patient	1/1 patient	1/1 patient
Schnur 1998	White	Male	deletion of exon 1		large deletion	Exon 1
Schnur 1998	White	Male	deletion of exon 1 with insertion of TCATGT		large deletion	Exon 1
Bassi 1995	Canada	Male	4800 bp deletion of exon 1		large deletion	Exon 1
Zhou 2008	Asian (Chinese)	Male	37 bp long and occurs at position 222 of cDNA		large deletion	Exon 1			8/8 patients
Xiao 2009	Asian (Chinese)	Male	deletions of exons 1-2		large deletion	Exons 1-2	0.7	1/1 patient	1/1 patient	1/1 patient	1/1 patient	1/1 patient
Zhong 2021	Asian (Chinese)	Male	deletion of exons 1-4		large deletion	Exons 1-4	1	1/1 patient	1/1 patient	1/1 patient	1/1 patient	1/1 patient
Burns 1998	United States	Male	deletion of exons 1-8		large deletion	Exons 1-8		1/1 patient	1/1 patient	1/1 patient	1/1 patient	1/1 patient
Tijmes 1998		Male	deletion of exons 1-9		large deletion	Exons 1-9	0.8	1/1 patient	1/1 patient	1/1 patient	1/1 patient	1/1 patient
Jiang 2019	Asian (Chinese)	Male	g.4572_5239del668bp		large deletion		1, 0.7	2/2 patients	2/2 patients	2/2 patients	2/2 patients	2/2 patients
Jiang 2019	Asian (Chinese)	Male	g.4709_5711del1010bp		large deletion		1	1/1 patient	1/1 patient	1/1 patient	1/1 patient	1/1 patient
Micale 2009	White (Italian)	Male	g.5360_6371del1012		large deletion	Exon 2			4/4 patients
Rosenberg 1998	Danish	Male	deletion of exon 2		large deletion	Exon 2	0.8, 0.8, 0.8, 0.8	4/4 patients	4/4 patients	4/4 patients
Schnur 1998		Male	deletion of exon 2		large deletion	Exon 2
Bassi 1995	Canada	Male	218bp deletion of exon 2		large deletion	Exon 2
Bassi 1995	United States	Male	900bp deletion of exon 2		large deletion	Exon 2
Bassi 1995	Canada	Male	1000bp deletion of exon 2		large deletion	Exon 2
Bassi 1995	Netherlands	Male	3100 bp deletion of exon 2		large deletion	Exon 2
Fang 2008	Asian (Chinese)	Male	g.1103_7266del6164	p.Gly84AlafsX65	large deletion	Exons 2-3	0.7, 0.7	2/2 patients	2/2 patients	0/2 patients	0/2 patients	2/2 patients
Rim 2017	Asian (Korean)	Male	deletion of exon 2 and 3		large deletion	Exons 2-3		1/1 patient	1/1 patient	0/1 patient	1/1 patient	1/1 patient
Rim 2017	Asian (Korean)	Male	deletion of exon 2 and 3		large deletion	Exons 2-3		1/1 patient	1/1 patient	0/1 patient	1/1 patient	1/1 patient
Schiaffino 1995		Male	deletion of exons 2-8		large deletion	Exons 2-8
Schnur 1998		Male	deletion of exons 2-8		large deletion	Exons 2-8
Bassi 2001	United States	Male	deletion of exons 2-8		large deletion	Exons 2-8
Lam 1997		Male	deletion of exons 2-8		large deletion	Exons 2-8	0.3, 1	6/6 patients	6/6 patients	6/6 patients		6/6 patients
Bassi 2001	United States	Male	1172 bp deletion of exon 3		large deletion	Exon 3
Liu 2016	Asian (Chinese)	Male	deletion of exons 3-9		large deletion	Exons 3-9		5/5 patients	5/5 patients
Schnur 1998		Male	deletion of exon 4		large deletion	Exon 4
Bassi 2001	United Kingdom	Male	deletion of exon 4-5		large deletion	Exons 4-5
Bassi 1995	Germany	Male	10kb deletion of exons 4-8		large deletion	Exons 4-8
Oetting 2002	Southern France	Male	deletion of exon 6		large deletion	Exon 6
Cai 2013	Asian (Chinese)	Male	24422G>C (splicing site)	9-amino-acid deletion (codons 257-265)	large deletion	Intron 6/Exon 7	0.5	1/1 patient	1/1 patient	1/1 patient	1/1 patient	1/1 patient
Oetting 2002	Southern France	Male	deletion of exons 7-8		large deletion	Exon 7-8
Fang 2008	Asian (Chinese)	Male	g.25985_26546del562	p.Gly296ValfsX2	large deletion	Exon 8			1/1 patient	1/1 patient	1/1 patient	1/1 patient

## Sheet: Sheet3
Abbreviated citation	Full citation
Pan 2016	Pan Q, Yi C, Xu T, Liu J, Jing X, Hu B, Wang Y. A novel mutation, c.494C>A (p.Ala165Asp), in the GPR143 gene causes a mild phenotype in a Chinese X-linked ocular albinism patient. Acta Ophthalmol. 2016 Jun;94(4):417-8. doi: 10.1111/aos.12854. Epub 2015 Nov 7. PMID: 26547501.
DeSilva 2021	De Silva SR, Arno G, Robson AG, Fakin A, Pontikos N, Mohamed MD, Bird AC, Moore AT, Michaelides M, Webster AR, Mahroo OA. The X-linked retinopathies: Physiological insights, pathogenic mechanisms, phenotypic features and novel therapies. Prog Retin Eye Res. 2021 May;82:100898. doi: 10.1016/j.preteyeres.2020.100898. Epub 2020 Aug 26. PMID: 32860923.
Chan 2022	Chan KS, Bohnsack BL, Ing A, Drackley A, Castelluccio V, Zhang KX, Ralay-Ranaivo H, Rossen JL. Diagnostic Yield of Genetic Testing for Ocular and Oculocutaneous Albinism in a Diverse United States Pediatric Population. Genes (Basel). 2023 Jan 3;14(1):135. doi: 10.3390/genes14010135. PMID: 36672876; PMCID: PMC9859104.
Xiao 2009	Xiao X, Zhang Q. Iris hyperpigmentation in a Chinese family with ocular albinism and the GPR143 mutation. Am J Med Genet A. 2009 Aug;149A(8):1786-8. doi: 10.1002/ajmg.a.32818. PMID: 19610097.
Yan 2012	Yan N, Liao X, Cai SP, Lan C, Wang Y, Zhou X, Yin Y, Yu W, Liu X. A novel nonsense mutation of the GPR143 gene identified in a Chinese pedigree with ocular albinism. PLoS One. 2012;7(8):e43177. doi: 10.1371/journal.pone.0043177. Epub 2012 Aug 20. PMID: 22916221; PMCID: PMC3423421.	this paper has references for other papers with variants noted
Mao 2021	Mao X, Chen M, Yu Y, Liu Q, Yuan S, Fan W. Identification of a novel GPR143 mutation in a large Chinese family with isolated foveal hypoplasia. BMC Ophthalmol. 2021 Mar 30;21(1):156. doi: 10.1186/s12886-021-01905-7. PMID: 33785018; PMCID: PMC8011130.
Cai 2013	Cai CY, Zhu H, Shi W, Su L, Shi O, Cai CQ, Ling C, Li WD. A novel splicing site mutation of the GPR143 gene in a Chinese X-linked ocular albinism pedigree. Genet Mol Res. 2013 Nov 18;12(4):5673-9. doi: 10.4238/2013.November.18.16. PMID: 24301936.
Chan 2021	Chan HW, Schiff ER, Tailor VK, Malka S, Neveu MM, Theodorou M, Moosajee M. Prospective Study of the Phenotypic and Mutational Spectrum of Ocular Albinism and Oculocutaneous Albinism. Genes (Basel). 2021 Mar 30;12(4):508. doi: 10.3390/genes12040508. PMID: 33808351; PMCID: PMC8065601.
Liu 2016	Liu J, Jia Y, Wang L, Bu J. A previously unidentified deletion in G protein-coupled receptor 143 causing X-linked congenital nystagmus in a Chinese family. Indian J Ophthalmol. 2016 Nov;64(11):813-817. doi: 10.4103/0301-4738.195593. PMID: 27958203; PMCID: PMC5200982.
Liu 2007	Liu JY, Ren X, Yang X, Guo T, Yao Q, Li L, Dai X, Zhang M, Wang L, Liu M, Wang QK. Identification of a novel GPR143 mutation in a large Chinese family with congenital nystagmus as the most prominent and consistent manifestation. J Hum Genet. 2007;52(6):565-570. doi: 10.1007/s10038-007-0152-3. Epub 2007 May 22. PMID: 17516023.
Zhou 2008	Zhou P, Wang Z, Zhang J, Hu L, Kong X. Identification of a novel GPR143 deletion in a Chinese family with X-linked congenital nystagmus. Mol Vis. 2008;14:1015-9. Epub 20080530. PubMed PMID: 18523664; PubMed Central PMCID: PMC2408774.
Micale 2009	Micale L, Augello B, Fusco C, Turturo MG, Granatiero M, Piemontese MR, Zelante L, Cecconi A, Merla G. GPR143 mutational analysis in two Italian families with X-linked ocular albinism. Genet Test Mol Biomarkers. 2009 Aug;13(4):527-31. doi: 10.1089/gtmb.2009.0030. PMID: 19604113.
Jia 2017	Jia X, Yuan J, Jia X, Ling S, Li S, Guo X. GPR143 mutations in Chinese patients with ocular albinism type 1. Mol Med Rep. 2017 May;15(5):3069-3075. doi: 10.3892/mmr.2017.6366. Epub 2017 Mar 23. PMID: 28339057; PMCID: PMC5428903.
Gao 2019	Gao X, Liu T, Cheng X, Dai A, Liu W, Li R, Zhang M. A novel GPR143 mutation in a Chinese family with X‑linked ocular albinism type 1. Mol Med Rep. 2020 Jan;21(1):240-248. doi: 10.3892/mmr.2019.10813. Epub 2019 Nov 12. PMID: 31746431; PMCID: PMC6896309.
Fang 2008	Fang S, Guo X, Jia X, Xiao X, Li S, Zhang Q. Novel GPR143 mutations and clinical characteristics in six Chinese families with X-linked ocular albinism. Mol Vis. 2008;14:1974-82. Epub 2008 Oct 30. PMID: 18978956; PMCID: PMC2576482.
Peng 2009	Peng Y, Meng Y, Wang Z, Qin M, Li X, Dian Y, Huang S. A novel GPR143 duplication mutation in a Chinese family with X-linked congenital nystagmus. Mol Vis. 2009;15:810-4. Epub 2009 Apr 22. PMID: 19390656; PMCID: PMC2671585.
Podkrajšek 2012	Trebušak Podkrajšek K, Stirn Kranjc B, Hovnik T, Kovač J, Battelino T. GPR143 gene mutation analysis in pediatric patients with albinism. Ophthalmic Genet. 2012 Sep;33(3):167-70. doi: 10.3109/13816810.2011.559651. Epub 2012 Apr 9. PMID: 22486324.
Sepulveda-Vazquez 2014	Sepúlveda-Vázquez HE, Villanueva-Mendoza C, Zenteno JC, Villegas-Ruiz V, Pelcastre-Luna E, García-Aguirre G. Macular optical coherence tomography findings and GPR143 mutations in patients with ocular albinism. Int Ophthalmol. 2014 Oct;34(5):1075-81. doi: 10.1007/s10792-014-9912-1. Epub 2014 Feb 14. PMID: 24526317.
Naruto 2015	Naruto T, Okamoto N, Masuda K, Endo T, Hatsukawa Y, Kohmoto T, Imoto I. Deep intronic GPR143 mutation in a Japanese family with ocular albinism. Sci Rep. 2015 Jun 10;5:11334. doi: 10.1038/srep11334. PMID: 26061757; PMCID: PMC4650666.
Han 2014	Han R, Wang X, Wang D, Wang L, Yuan Z, Ying M, Li N. GPR143 Gene Mutations in Five Chinese Families with X-linked Congenital Nystagmus. Sci Rep. 2015 Jul 10;5:12031. doi: 10.1038/srep12031. PMID: 26160353; PMCID: PMC4498220.
Zou 2016	Zou X, Li H, Yang L, Sun Z, Yuan Z, Li H, Sui R. Molecular genetic and clinical evaluation of three Chinese families with X-linked ocular albinism. Sci Rep. 2017 Feb 17;7:33713. doi: 10.1038/srep33713. PMID: 28211458; PMCID: PMC5314354.
Wang 2009	Wang Y, Guo X, Wei A, Zhu W, Li W, Lian S. Identification of a novel mutation in a Chinese family with X-linked ocular albinism. Eur J Ophthalmol. 2009 Jan-Feb;19(1):124-8. doi: 10.1177/112067210901900118. PMID: 19123159.
Hu 2011	Hu J, Liang D, Xue J, Liu J, Wu L. A novel GPR143 splicing mutation in a Chinese family with X-linked congenital nystagmus. Mol Vis. 2011 Mar 12;17:715-22. PMID: 21423867; PMCID: PMC3060156.
Schiaffino 1995	Schiaffino MV, Bassi MT, Galli L, Renieri A, Bruttini M, De Nigris F, Bergen AA, Charles SJ, Yates JR, Meindl A, et al. Analysis of the OA1 gene reveals mutations in only one-third of patients with X-linked ocular albinism. Hum Mol Genet. 1995 Dec;4(12):2319-25. doi: 10.1093/hmg/4.12.2319. PMID: 8634705.
Camand 2003	Camand O, Boutboul S, Arbogast L, Roche O, Sternberg C, Sutherland J, Levin A, Héon E, Menasche M, Dufier J, Abitbol M. Mutational analysis of the OA1 gene in ocular albinism. Ophthalmic Genet. 2003 Sep;24(3):167-73. doi: 10.1076/opge.24.3.167.15605. PMID: 12868035.
Schnur 1998	Schnur RE, Gao M, Wick PA, Keller M, Benke PJ, Edwards MJ, Grix AW, Hockey A, Jung JH, Kidd KK, Kistenmacher M, Levin AV, Lewis RA, Musarella MA, Nowakowski RW, Orlow SJ, Pagon RS, Pillers DA, Punnett HH, Quinn GE, Tezcan K, Wagstaff J, Weleber RG. OA1 mutations and deletions in X-linked ocular albinism. Am J Hum Genet. 1998 Apr;62(4):800-9. doi: 10.1086/301776. PMID: 9529334; PMCID: PMC1377018.
Oetting 2002	Oetting WS. New insights into ocular albinism type 1 (OA1): Mutations and polymorphisms of the OA1 gene. Hum Mutat. 2002 Feb;19(2):85-92. doi: 10.1002/humu.10034. PMID: 11793467.
Zhong 2021	Zhong J, You B, Xu K, Zhang X, Xie Y, Li Y. GPR143 genotypic and ocular phenotypic characterisation in a Chinese cohort with ocular albinism. Ophthalmic Genet. 2021 Dec;42(6):717-724. doi: 10.1080/13816810.2021.1958352. Epub 2021 Aug 4. PMID: 34346269.
Jiang 2019	Jiang J, Yang L, Li H, Huang L, Li N. Evaluation of the iris thickness changes for the Chinese families with GPR143 gene mutations. Exp Eye Res. 2019 Dec;189:107819. doi: 10.1016/j.exer.2019.107819. Epub 2019 Sep 28. PMID: 31574285.
Kim 2016	Kim US, Cho E, Kim HJ. A novel nonsense mutation of GPR143 gene in a Korean kindred with X-linked congenital nystagmus. Int J Ophthalmol. 2016 Sep 18;9(9):1367-70. doi: 10.18240/ijo.2016.09.25. PMID: 27672609; PMCID: PMC5028679.
Rim 2017	Rim JH, Lee ST, Gee HY, Lee BJ, Choi JR, Park HW, Han SH, Han J. Accuracy of Next-Generation Sequencing for Molecular Diagnosis in Patients With Infantile Nystagmus Syndrome. JAMA Ophthalmol. 2017 Dec 1;135(12):1376-1385. doi: 10.1001/jamaophthalmol.2017.4859. Erratum in: JAMA Ophthalmol. 2018 Oct 1;136(10):1208. doi: 10.1001/jamaophthalmol.2018.3541. Erratum in: JAMA Ophthalmol. 2019 Dec 1;137(1…
Ohtsubo 2010	Ohtsubo M, Sato M, Hikoya A, Hosono K, Minoshima S, Hotta Y. Case of Japanese patient with x-linked ocular albinism associated with GPR143 gene mutation. Jpn J Ophthalmol. 2010 Nov;54(6):624-6. doi: 10.1007/s10384-010-0872-3. PMID: 21274678.
Jung 2018	Jung JH, Oh EH, Shin JH, Kim HS, Choi SY, Choi KD, Lee C, Choi JH. Identification of a novel GPR143 mutation in X-linked ocular albinism with marked intrafamilial phenotypic variability. J Genet. 2018 Dec;97(5):1479-1484. PMID: 30555098.
Bassi 2001	Bassi MT, Bergen AA, Bitoun P, Charles SJ, Clementi M, Gosselin R, Hurst J, Lewis RA, Lorenz B, Meitinger T, Messiaen L, Ramesar RS, Ballabio A, Schiaffino MV. Diverse prevalence of large deletions within the OA1 gene in ocular albinism type 1 patients from Europe and North America. Hum Genet. 2001 Jan;108(1):51-4. doi: 10.1007/s004390000440. PMID: 11214907.
Rosenberg 1998	Rosenberg T, Schwartz M. X-linked ocular albinism: prevalence and mutations--a national study. Eur J Hum Genet. 1998 Nov-Dec;6(6):570-7. doi: 10.1038/sj.ejhg.5200226. PMID: 9887374.
Rudolph 2001	Rudolph G, Meindl A, Bechmann M, Schworm HD, Achatz H, Boergen KP, Kampik A, Berninger T, Meitinger T. X-linked ocular albinism (Nettleship-Falls): a novel 29-bp deletion in exon 1. Carrier detection by ophthalmic examination and DNA analysis. Graefes Arch Clin Exp Ophthalmol. 2001 Mar;239(3):167-72. doi: 10.1007/s004170000234. PMID: 11405065.
Burns 1998	Burns WN, Schiaffino MV, Lewis RA. Repeated transmission of X-linked ocular albinism type 1 by a carrier oocyte donor. Fertil Steril. 1998 Dec;70(6):1169-72. doi: 10.1016/s0015-0282(98)00387-2. PMID: 9848314.
Tijmes 1998	Tijmes NT, Bergen AB, De Jong PT. Paucity of signs in X linked ocular albinism with a 700 kb deletion spanning the OA1 gene. Br J Ophthalmol. 1998 Apr;82(4):457-8. doi: 10.1136/bjo.82.4.456b. PMID: 9640203; PMCID: PMC1722556.
Lam 1997	Lam BL, Fingert JH, Shutt BC, Singleton EM, Merin LM, Brown HH, Sheffield VC, Stone EM. Clinical and molecular characterization of a family affected with X-linked ocular albinism (OA1). Ophthalmic Genet. 1997 Dec;18(4):175-84. doi: 10.3109/13816819709041432. Erratum in: Ophthalmic Genet 1998 Sep;19(3):173. PMID: 9457748.
Montoya Delgado 2019	Montoya Delgado MJ, Astiazarán MC, Casanova Imken F, Ramírez Estudillo A, Hernández Vázquez Á. Ocular albinism with mutation in GPR143: Findings in wide-field autofluorescence and optical coherence tomography. Arch Soc Esp Oftalmol (Engl Ed). 2019 Jun;94(6):288-292. English, Spanish. doi: 10.1016/j.oftal.2019.01.006. Epub 2019 May 15. PMID: 31103373.
